# Supplementary material for: Risk Factors for Postoperative Fibrinogen Deficiency after Surgical Removal of Intracranial Tumors
Source: PLoS One. 2015 Dec 11;10(12):e0144551. doi: 10.1371/journal.pone.0144551 (PMC4676605; doi:10.1371/journal.pone.0144551)
Supplement: S1 Table — (XLSX) [file pone.0144551.s001.xlsx]

## Sheet: Sheet1
Non-fibrinogen-deficiency group data
CASE	preoperative Fb level	Postoperative Fb level	Fb consumption	Height	Weight	BMI	Sex	Age	Pathology	Postoperative intracranial hematoma	Blood loss(ml)	plasma transfusion(ml)	blood transfusion(ml)	hemocoagulase administration(U)	GOSe	hospital stay(day)	hosptilization expenses(yuan)
1	2.11	1.18	0.93	171	68	23.255	M	32	neurinoma	N	1000	500	0	4	8	12	522197
2	2.45	1.45	1	157	41	16.6335	F	73	neurinoma	N	150	0	0	20	8	13	502295
3	2.78	1.78	1	175	105	34.2857	F	35	pituitary edenoma	N	50	0	0	4	8	12	495574
4	3.78	1.46	2.32	163	57	21.4536	F	23	angioleiomyoma	N	5000	2520	1600	4	8	13	59411.3
5	2.35	1.85	0.5	172	70	23.6614	M	43	meningeoma	N	1500	750	600	2	8	12	48357.2
6	2.02	1.62	0.4	170	70	24.2215	M	39	neurinoma	N	500	0	0	0	8	13	46677.2
7	2.2	1.9	0.3	165	75	27.5482	F	41	meningeoma	N	500	0	0	2	8	10	374462
8	2.16	1.76	0.4	161	55	21.2183	F	52	hemangioblastoma	Y,temporal lobe	2800	1510	600	2	7	17	823375
9	3.4	1.94	1.46	154	42	17.7096	M	11	astrocytoma	N	200	200	0	2	8	13	30941.4
10	2.74	1.98	0.76	168	60	21.2585	F	31	epidermoid cyst	N	400	0	0	1	8	17	50814.9
11	2.09	1.48	0.61	175	75	24.4898	M	33	astrocytoma	Y,intraventricular	700	0	0	4	6	26	83256.6
12	2.7	1.67	1.03	175	68	22.2041	M	58	oligodendroglioma	Y,intraventricular	800	0	0	4	7	28	83147.8
13	2.16	1.76	0.4	170	68	23.5294	M	45	neurinoma	N	500	0	0	0	8	12	44793.6
14	2.46	1.52	0.94	163	58	21.83	F	44	epidermoid cyst	Y,cavity	400	0	0	2	8	30	64778.4
15	2.32	1.38	0.94	163	62	23.3355	M	32	epidermoid cyst	Y,intraventricular	400	0	0	2	8	27	796645
16	2.86	1.93	0.93	158	60	24.0346	F	41	meningeoma	N	600	0	250	8	8	21	50244.8
17	2.92	0.59	2.33	157	70.5	28.6016	F	42	astrocytoma	N	600	0	0	3	8	24	74372.5
18	2.94	1.2	1.74	158	40	16.0231	F	17	cavernous hemangioma	N	300	0	0	4	8	21	58947.6
19	3.07	1.33	1.74	158	65	26.0375	M	51	meningeoma	N	300	0	0	4	8	14	47526.5
20	2.31	1.89	0.42	162	58	22.1003	F	30	cystic hygroma	N	1500	400	520	0	7	17	72688.5
21	2.38	1.96	0.42	167	62	22.231	F	30	glomus jugularre tumor	N	1500	520	400	0	7	19	89324.6
22	2.06	1.31	0.75	170	52	17.9931	M	48	cavernous hemangioma	N	12600	3600	3900	2	8	26	91396.6
23	2.81	0.95	1.86	157	54	21.9076	F	68	acoustic neuroma	N	300	0	0	12	7	22	75396.2
24	3.29	1.06	2.23	168	83	29.4076	M	58	oligodendroglioma	Y,intraventricular	300	0	0	12	6	52	78945.2
25	2.99	0.26	2.73	152	62	26.8352	M	72	meningeoma	N	200	0	0	20	8	32	61975.9
26	2.99	1.75	1.24	162	75	28.578	F	56	astrocytoma	N	600	0	0	0	8	22	77714.9
27	3.13	1.83	1.3	158	55	22.0317	F	57	chordoma	N	1000	400	0	2	8	28	57744
28	2.94	0.31	2.63	158	42	16.8242	F	71	meningeoma	N	200	0	0	12	8	23	64231.6
29	4.28	1.5	2.78	170	70	24.2215	M	51	pituitary edenoma	N	200	0	0	20	8	18	33591.8
30	2.46	1.5	0.96	160	66	25.7812	F	39	oligodendroglioma	Y,epidural	2500	1600	780	0	8	38	88541.9
31	2.9	1.18	1.72	158	56	22.4323	F	45	meningeoma	N	200	0	0	20	8	24	30071.4
32	2.56	0.62	1.94	175	77	25.1429	M	60	acoustic neuroma	N	300	0	0	16	7	28	66077.9
33	3.59	1.4	2.19	160	65	25.3906	F	59	pituitary edenoma	N	100	0	0	8	8	19	33175.5
34	3.72	0.44	3.28	165	69	25.3444	F	48	acoustic neuroma	N	100	0	0	20	7	12	54479.4
35	2.26	1.06	1.2	172	68	22.9854	F	36	meningeoma	Y,basal ganglia region	500	0	0	4	5	20	60411.7
36	2.94	1.01	1.93	160	63	24.6094	F	66	meningeoma	Y,parasagittal	200	0	0	10	3	37	103888
37	3.04	0.32	2.72	160	83	32.4219	M	53	cavernous hemangioma	N	300	0	0	4	8	18	55164.9
38	3.51	0.53	2.98	160	50	19.5312	M	66	meningeoma	N	100	0	0	6	8	15	50039.9
39	2.43	1.57	0.86	170	65	22.4913	M	16	cavernous hemangioma	Y,intraventricular	0	0	0	42	7	35	66440.3
40	2.16	0.52	1.64	181	93	28.3874	M	37	meningeoma	Y,parietal	9000	3000	650	8	4	38	119417
41	4.11	1.15	2.96	183	90	26.8745	M	48	oligodendroglioma	N	300	0	0	6	8	18	51840.3
42	2.27	1.81	0.46	155	45	18.7305	F	35	meningeoma	N	12000	8080	2600	0	8	14	474212
43	4.16	1.85	2.31	166	70	25.4028	M	53	anaplastic astrocytoma	N	300	0	0	6	8	15	53874.3
44	2.55	1.27	1.28	170	70	24.2215	M	52	meningeoma	N	500	0	0	1	8	14	56227.9
45	2.29	1.78	0.51	170	82	28.3737	M	43	meningeoma	Y,temporo-parietal	9000	3000	650	2	2	118	180621
46	2.18	1.79	0.39	185	75	21.9138	M	42	ependymoma	N	300	0	0	0	8	20	59482.5
47	2.1	1.44	0.66	158	56	22.4323	M	73	metastatic tumor	N	700	0	0	20	6	49	130607
48	2.38	1.31	1.07	173	82	27.3982	M	42	pituitary edenoma	N	1600	400	420	8	8	19	93172.1
49	3.77	1.02	2.75	182	80	24.1517	M	42	astrocytoma	Y,cerebellar	300	0	0	44	5	40	94748.6
50	3.59	1.76	1.83	170	55	19.0311	M	71	meningeoma	N	800	400	520	2	8	29	61959.4
51	3.9	1.02	2.88	170	75	25.9516	F	52	anaplastic astrocytoma	Y,intraventricular	300	0	0	14	6	24	82107.7
52	2.56	1.9	0.66	170	55	19.0311	M	65	meningeoma	Y,epidural	500	0	0	4	8	17	64887.4
53	2.68	1.72	0.96	170	63	21.7993	M	67	chordoma	N	200	0	0	6	7	33	42573.7
54	2.03	1.7	0.33	180	90	27.7778	M	24	cavernous hemangioma	N	800	300	600	2	8	16	45497.2
55	3.9	0.3	3.6	156	60	24.6548	F	68	meningeoma	Y,intraventricular	1000	400	500	24	1	38	172580
56	3.5	0.6	2.9	168	78	27.6361	F	53	pituitary edenoma	N	200	0	0	12	8	13	29719.5
57	3.5	1.3	2.2	160	67	26.1719	M	41	hemangioblastoma	N	3500	800	1040	12	8	25	59830.4
58	3.5	1.64	1.86	160	47	18.3594	F	18	ependymoma	Y,temporo-parietal	400	0	0	0	8	45	96613.1
59	3.9	1.64	2.26	175	74	24.1633	M	59	oligodendroglioma	Y,subdural	300	0	0	20	2	62	91960.1
60	2.06	1.82	0.24	170	68	23.5294	M	60	neurinoma	N	200	0	0	6	7	14	41271.8
61	3.8	0.74	3.06	156	60	24.6548	F	37	meningeoma	N	4200	300	2000	0	8	27	94235.4
62	2.19	1.55	0.64	170	65	22.4913	F	23	cavernous hemangioma	N	700	600	500	4	8	19	36082.5
63	2.74	0.77	1.97	160	67	26.1719	M	68	meningeoma	N	800	0	250	0	1	12	50289.6
