# Supplementary material for: Risk Factors for Postoperative Fibrinogen Deficiency after Surgical Removal of Intracranial Tumors
Source: PLoS One. 2015 Dec 11;10(12):e0144551. doi: 10.1371/journal.pone.0144551 (PMC4676605; doi:10.1371/journal.pone.0144551)
Supplement: S2 Table — (XLSX) [file pone.0144551.s002.xlsx]

## Sheet: Sheet1
Non-fibrinogen-deficiency group data
CASE	preoperative Fb level	Postoperative Fb level	Fb consumption	Height	Weight	BMI	Sex	Age	Pathology	Postoperative intracranial hematoma	Blood loss(ml)	plasma transfusion(ml)	blood transfusion(ml)	hemocoagulase administration(U)	GOSe	hospital stay(day)	hosptilization expenses(yuan)
1	2.45	2.2	0.25	157	41	16.6335	F	73	neurinoma	N	150	0	0	4	8	22	65692.4
2	2.55	2.29	0.26	161	52	20.061	F	54	meningeoma	N	400	0	0	4	8	20	50441.4
3	4.11	3.37	0.74	163	62	23.3355	F	57	meningeoma	N	1200	600	0	4	8	13	42205.2
4	3.57	4.47	-0.9	171	52	17.7832	M	60	nasopharynx cancer	N	300	0	0	4	3	18	83659.7
5	3.45	4.09	-0.64	176	55	17.7557	M	60	medulloblastoma	N	300	0	0	4	6	14	35327.7
6	2.86	2.27	0.59	165	65	23.8751	F	53	epidermoid cyst	N	500	0	0	4	8	15	48851.2
7	4.13	3.08	1.05	167	55	19.721	M	25	cavernous hemangioma	N	200	0	0	4	8	24	68835.7
8	4.15	2.05	2.1	164	53	19.7055	M	25	meningeoma	N	200	0	0	12	8	13	401125
9	3.05	3	0.05	175	73	23.8367	M	42	oligodendroglioma	N	150	0	0	4	8	11	30947.2
10	2.45	2.4	0.05	162	45	17.1468	F	57	meningeoma	N	300	0	0	4	8	12	37433.6
11	3.08	2.84	0.24	173	65	21.7181	M	62	meningeoma	N	300	0	0	4	8	21	58565.9
12	3.86	3.91	-0.05	157	67	27.1816	F	58	meningeoma	N	600	0	0	4	8	37	97959.7
13	2.51	5.58	-3.07	166	55	19.9594	M	40	astrocytoma	N	300	0	0	4	8	20	78907.5
14	3.05	3.27	-0.22	163	60	22.5827	F	47	astrocytoma	N	600	0	0	2	8	11	30882.1
15	2.28	2.63	-0.35	168	67.5	23.9158	F	45	astrocytoma	N	100	0	0	2	8	13	43951.2
16	2.16	4.13	-1.97	163	64	24.0882	F	50	meningeoma	N	100	0	0	2	8	17	67964.5
17	2.35	3.86	-1.51	172	70	23.6614	M	43	meningeoma	N	1500	750	600	2	8	10	40112
18	2.24	3.37	-1.13	165	62	22.7732	M	26	central neurocytoma	N	200	0	0	4	7	15	54871
19	2.29	2.6	-0.31	165	58	21.3039	M	23	ependymoma	N	300	0	0	4	7	15	58237.6
20	3.57	4.7	-1.13	172	68	22.9854	M	50	glioblastoma	N	400	0	0	4	6	48	124634
21	2.62	3.71	-1.09	155	46	19.1467	F	45	acoustic neuroma	N	100	0	0	0	7	14	39484.1
22	3.57	4.96	-1.39	165	50	18.3655	M	48	acoustic neuroma	N	1000	500	0	0	7	12	37756.2
23	2.11	3.22	-1.11	175	75	24.4898	M	30	pituitary edenoma	N	2000	1520	400	0	6	33	99041.8
24	3.08	3.21	-0.13	171	70	23.939	M	73	meningeoma	N	300	0	0	4	8	11	40449.3
25	3.5	3.04	0.46	163	61	22.9591	F	24	pituitary edenoma	N	100	0	0	2	8	10	36954.4
26	3.17	4.7	-1.53	158	54	21.6311	F	49	epithelioblastoma	N	300	0	0	4	8	12	38617
27	2.55	4.11	-1.56	174	71	23.4509	M	42	cavernous hemangioma	N	200	0	0	2	8	14	42115.7
28	2.01	2.88	-0.87	160	55	21.4844	F	40	medulloblastoma	N	200	0	0	2	7	22	59021.4
29	3.64	3.32	0.32	160	53	20.7031	F	60	meningeoma	N	1200	500	0	0	8	26	85603.4
30	2.86	2.88	-0.02	156	49	20.1348	F	54	meningeoma	N	1500	675	0	4	8	24	79862.5
31	3.23	2.59	0.64	170	70	24.2215	M	35	pituitary edenoma	N	400	0	0	0	8	10	26068.2
32	4.82	5.45	-0.63	175	83	27.102	M	41	meningeoma	N	600	250	0	2	8	21	86674.3
33	2.62	5.32	-2.7	173	62	20.7157	M	66	neurinoma	N	200	0	0	0	5	42	188610
34	3.37	2.67	0.7	154	61	25.721	F	54	metastatic tumor	N	150	0	0	4	8	13	25361.9
35	3.05	3.48	-0.43	162	65	24.7676	M	49	neurinoma	N	900	450	0	4	8	12	39331.5
36	2.32	3	-0.68	175	78	25.4694	M	68	meningeoma	N	400	0	0	0	8	21	61767.2
37	2.11	3.79	-1.68	178	77	24.3025	M	16	anaplastic astrocytoma	Y,intraventricular	800	400	260	0	8	31	66591.2
38	2.74	3.87	-1.13	165	69	25.3444	M	61	glioblastoma	N	200	0	0	4	8	14	29632.9
39	3.08	2.68	0.4	160	51	19.9219	F	25	neurinoma	N	300	0	0	0	8	21	57744
40	2.61	3.74	-1.13	172	75	25.3515	M	64	metastatic tumor	N	200	0	0	4	8	17	61834.9
41	3.1	5.32	-2.22	163	63	23.7118	F	69	ependymoma	N	200	0	0	12	7	20	77291.8
42	3.36	2.59	0.77	174	73.5	24.2767	M	44	pituitary edenoma	N	400	0	0	0	8	12	30017.6
43	3.37	2.73	0.64	160	62	24.2188	M	56	meningeoma	N	400	0	0	0	8	11	31028.9
44	2.81	3.65	-0.84	160	62	24.2188	F	52	meningeoma	N	700	350	0	12	8	22	49349.3
45	2.67	3.51	-0.84	170	70	24.2215	F	43	meningeoma	N	700	0	350	12	8	13	37661.9
46	3.87	2.03	1.84	158	70	28.0404	F	41	pituitary edenoma	N	200	0	0	24	8	18	25975.9
47	3.98	2.14	1.84	158	80	32.0461	F	46	meningeoma	N	200	0	0	24	8	11	27993.2
48	2.72	3.21	-0.49	163	67.5	25.4055	M	65	metastatic tumor	N	200	0	0	12	8	15	55939.8
49	2.97	2.57	0.4	165	54	19.8347	F	35	meningeoma	N	300	0	0	0	8	13	29474.3
50	2.06	2.06	0	182	70	21.1327	M	39	pituitary edenoma	N	800	250	0	4	8	11	27833.5
51	2.38	2.38	0	166	58.5	21.2295	M	20	meningeoma	N	800	0	250	4	8	18	54958.2
52	3.9	3.59	0.31	165	80	29.3848	F	62	neurinoma	N	20	0	0	0	7	17	67246.1
53	2.99	2.9	0.09	158	72	28.8415	F	38	meningeoma	N	1200	500	0	2	7	20	68753.5
54	2.67	2.58	0.09	163	76.5	28.793	F	41	neurinoma	N	1200	0	500	2	8	10	27941.5
55	2.9	2.46	0.44	170	71	24.5675	M	21	pituitary edenoma	N	400	0	0	4	8	21	884328
56	3.13	2.94	0.19	172	76	25.6896	M	49	metastatic tumor	N	500	0	0	4	8	15	41122.6
57	3.04	2.04	1	183	86	25.6801	M	49	glioblastoma	N	500	0	0	12	8	14	36954.9
58	3.51	2.99	0.52	160	50	19.5312	F	66	meningeoma	N	100	0	0	4	8	18	44675.3
59	3.4	3.58	-0.18	170	65	22.4913	M	66	pituitary edenoma	N	200	0	0	2	8	22	31209.2
60	2.54	2.4	0.14	176	70	22.5981	M	22	cavernous hemangioma	N	400	0	0	10	8	15	40446
61	2.55	2.11	0.44	170	70	24.2215	M	40	meningeoma	N	500	0	0	1	8	13	39377
62	2.01	2.07	-0.06	170	70	24.2215	M	25	cavernous hemangioma	N	300	0	0	4	8	13	41628
63	4.01	3.95	0.06	170	75	25.9516	M	64	pituitary edenoma	Y,temporal lobe	300	0	0	0	8	20	64983.2
64	3.2	4.2	-1	176	60	19.3698	M	48	meningeoma	N	800	600	500	2	8	10	33957.6
65	3.9	2.19	1.71	175	67	21.8776	M	54	multiple astrocytoma	Y,frontal lobe	300	0	0	2	8	15	49487.6
66	3.08	3.87	-0.79	162	58	22.1003	F	67	neurinoma	N	500	250	0	4	7	11	38579.4
67	3.17	2.14	1.03	157	54.5	22.1104	F	55	meningeoma	N	500	250	0	12	7	12	394415
68	4.39	2.32	2.07	158	74	29.6427	F	43	hemangioblastoma	N	600	250	0	4	8	18	69741.9
69	4.49	3.22	1.27	180	70	21.6049	M	29	hemangioblastoma	N	1000	0	450	0	8	12	29138.2
70	2.18	5.45	-3.27	165	52	19.1001	F	48	anaplastic astrocytoma	N	200	0	0	4	8	13	40258
