# Supplementary material for: Risk Factors for Postoperative Fibrinogen Deficiency after Surgical Removal of Intracranial Tumors
Source: PLoS One. 2015 Dec 11;10(12):e0144551. doi: 10.1371/journal.pone.0144551 (PMC4676605; doi:10.1371/journal.pone.0144551)
Supplement: S3 Table — (XLSX) [file pone.0144551.s003.xlsx]

## Sheet: Sheet1
Linear regression model data
Y	X1	X2	X3	X4	X5	X6	X7	X8	X9
0.93	23.26	0	0	0	0	1000	500	0	4
1	16.63	1	1	0	0	150	0	0	20
1	34.29	0	0	0	0	50	0	0	4
2.32	21.45	1	0	0	0	5000	2520	1600	4
0.5	23.66	0	0	0	0	1500	750	600	2
0.4	24.22	0	0	0	0	500	0	0	0
0.3	27.55	1	0	0	0	500	0	0	2
0.4	21.22	1	0	0	1	2800	1510	600	2
1.46	17.71	0	0	1	0	200	200	0	2
0.76	21.26	1	0	0	0	400	0	0	1
0.61	24.49	0	0	1	1	700	0	0	4
1.03	22.2	0	0	1	1	800	0	0	4
0.4	23.53	0	0	0	0	500	0	0	0
0.94	21.83	1	0	0	1	400	0	0	2
0.94	23.34	1	0	0	1	400	0	0	2
0.93	24.03	1	0	0	0	600	0	250	8
2.33	28.6	1	0	1	0	600	0	0	3
1.74	16.02	1	0	0	0	300	0	0	4
1.74	26.04	0	0	0	0	300	0	0	4
0.42	22.1	1	0	0	0	1500	400	520	0
0.42	22.23	1	0	0	0	1500	520	400	0
0.75	17.99	0	0	0	0	12600	3600	3900	2
1.86	21.91	1	1	0	0	300	0	0	12
2.23	29.41	0	0	1	1	300	0	0	12
2.73	26.84	0	0	0	0	200	0	0	20
1.24	28.58	1	0	1	0	600	0	0	0
1.3	22.03	1	0	0	0	1000	400	0	2
2.63	16.82	1	0	0	0	200	0	0	12
2.78	24.22	0	0	0	0	200	0	0	20
0.96	25.78	1	0	1	1	2500	1600	780	0
1.72	22.43	1	0	0	0	200	0	0	20
1.94	25.14	0	1	0	0	300	0	0	16
2.19	25.39	1	0	0	0	100	0	0	8
3.28	25.34	1	0	0	0	100	0	0	20
1.2	22.99	1	0	0	1	500	0	0	4
1.93	24.61	1	1	0	1	200	0	0	10
2.72	32.42	0	0	0	0	300	0	0	4
2.98	19.53	0	1	0	0	100	0	0	6
0.86	22.49	0	0	0	1	0	0	0	42
1.64	28.39	0	0	0	1	9000	3000	650	8
2.96	26.87	0	0	1	0	300	0	0	6
0.46	18.73	1	0	0	0	12000	8080	2600	0
2.31	25.4	0	0	1	0	300	0	0	6
1.28	24.22	0	0	0	0	500	0	0	1
0.51	28.37	0	0	0	1	9000	3000	650	2
0.39	21.91	0	0	1	0	300	0	0	0
0.66	22.43	0	1	1	0	700	0	0	20
1.07	27.4	0	0	0	0	1600	400	420	8
2.75	24.15	0	0	1	1	300	0	0	44
1.83	19.03	0	1	0	0	800	400	520	2
2.88	25.95	1	0	1	1	300	0	0	14
0.66	19.03	0	1	0	1	500	0	0	4
0.96	21.8	0	1	0	0	200	0	0	6
0.33	27.78	0	0	0	0	800	300	600	2
3.6	24.65	1	1	0	1	1000	400	500	24
2.9	27.64	1	0	0	0	200	0	0	12
2.2	26.17	0	0	0	0	3500	800	1040	12
1.86	18.36	1	0	0	1	400	0	0	0
2.26	24.16	0	0	1	1	300	0	0	20
0.24	23.53	0	1	0	0	200	0	0	6
3.06	24.65	1	0	0	0	4200	300	2000	0
0.64	22.49	1	0	0	0	700	600	500	4
1.97	26.17	0	1	0	0	800	0	250	0
0.25	16.63	1	1	0	0	150	0	0	4
0.26	20.06	1	0	0	0	400	0	0	4
0.74	23.34	1	0	0	0	1200	600	0	4
-0.9	17.78	0	1	1	0	300	0	0	4
-0.64	17.76	0	1	1	0	300	0	0	4
0.59	23.88	1	0	0	0	500	0	0	4
1.05	19.72	0	0	0	0	200	0	0	4
2.1	19.71	0	0	0	0	200	0	0	12
0.05	23.84	0	0	1	0	150	0	0	4
0.05	17.15	1	0	0	0	300	0	0	4
0.24	21.72	0	1	0	0	300	0	0	4
-0.05	27.18	1	0	0	0	600	0	0	4
-3.07	19.96	0	0	1	0	300	0	0	4
-0.22	22.58	1	0	1	0	600	0	0	2
-0.35	23.92	1	0	1	0	100	0	0	2
-1.97	24.09	1	0	0	0	100	0	0	2
-1.51	23.66	0	0	0	0	1500	750	600	2
-1.13	22.77	0	0	1	0	200	0	0	4
-0.31	21.3	0	0	1	0	300	0	0	4
-1.13	22.99	0	0	1	0	400	0	0	4
-1.09	19.15	1	0	0	0	100	0	0	0
-1.39	18.37	0	0	0	0	1000	500	0	0
-1.11	24.49	0	0	0	0	2000	1520	400	0
-0.13	23.94	0	1	0	0	300	0	0	4
0.46	22.96	1	0	0	0	100	0	0	2
-1.53	21.63	1	0	0	0	300	0	0	4
-1.56	23.45	0	0	0	0	200	0	0	2
-0.87	21.48	1	0	1	0	200	0	0	2
0.32	20.7	1	1	0	0	1200	500	0	0
-0.02	20.13	1	0	0	0	1500	675	0	4
0.64	24.22	0	0	0	0	400	0	0	0
-0.63	27.1	0	0	0	0	600	250	0	2
-2.7	20.72	0	1	0	0	200	0	0	0
0.7	25.72	1	0	1	0	150	0	0	4
-0.43	24.77	0	0	0	0	900	450	0	4
-0.68	25.47	0	1	0	0	400	0	0	0
-1.68	24.3	0	0	1	1	800	400	260	0
-1.13	25.34	0	1	1	0	200	0	0	4
0.4	19.92	1	0	0	0	300	0	0	0
-1.13	25.35	0	1	1	0	200	0	0	4
-2.22	23.71	1	1	1	0	200	0	0	12
0.77	24.28	0	0	0	0	400	0	0	0
0.64	24.22	0	0	0	0	400	0	0	0
-0.84	24.22	1	0	0	0	700	350	0	12
-0.84	24.22	1	0	0	0	700	0	350	12
1.84	28.04	1	0	0	0	200	0	0	24
1.84	32.05	1	0	0	0	200	0	0	24
-0.49	25.41	0	1	1	0	200	0	0	12
0.4	19.83	1	0	0	0	300	0	0	0
0	21.13	0	0	0	0	800	250	0	4
0	21.23	0	0	0	0	800	0	250	4
0.31	29.38	1	1	0	0	20	0	0	0
0.09	28.84	1	0	0	0	1200	500	0	2
0.09	28.79	1	0	0	0	1200	0	500	2
0.44	24.57	0	0	0	0	400	0	0	4
0.19	25.69	0	0	1	0	500	0	0	4
1	25.68	0	0	1	0	500	0	0	12
0.52	19.53	1	1	0	0	100	0	0	4
-0.18	22.49	0	1	0	0	200	0	0	2
0.14	22.6	0	0	0	0	400	0	0	10
0.44	24.22	0	0	0	0	500	0	0	1
-0.06	24.22	0	0	0	0	300	0	0	4
0.06	25.95	0	1	0	1	300	0	0	0
-1	19.37	0	0	0	0	800	600	500	2
1.71	21.88	0	0	1	1	300	0	0	2
-0.79	22.1	1	1	0	0	500	250	0	4
1.03	22.11	1	0	0	0	500	250	0	12
2.07	29.64	1	0	0	0	600	250	0	4
1.27	21.6	0	0	0	0	1000	0	450	0
-3.27	19.1	1	0	1	0	200	0	0	4
